# Supplementary material for: Effects of Proglumide with Chemotherapy on the Pancreatic Tumor Microenvironment: Phase 1 PROGEM Trial
Source: Pharmaceutics. 2026 Mar 19;18(3):379. doi: 10.3390/pharmaceutics18030379 (PMC13029477; doi:10.3390/pharmaceutics18030379)
Supplement: Supplementary file 1 [file pharmaceutics-18-00379-s001.zip]

Archive with 1 entries (1 files):
- pharmaceutics-4157720-supplementary.pdf
